# Supplementary material for: Integrative Multi-Omics Analysis for Etiology Classification and Biomarker Discovery in Stroke: Advancing towards Precision Medicine
Source: Biology (Basel). 2024 May 13;13(5):338. doi: 10.3390/biology13050338 (PMC11149453; doi:10.3390/biology13050338)
Supplement: Supplementary file 1 [file biology-13-00338-s001.zip]

Archive with 2 entries (2 files):
- biomarker_modules.xlsx
- supp_figures.pdf
